# Supplementary material for: Integrative analysis identifies Hspa5 as a key regulator of the ERS/UPR-immune axis in spinal cord injury
Source: Front Genet. 2026 Jun 19;17:1833119. doi: 10.3389/fgene.2026.1833119 (PMC13327658; doi:10.3389/fgene.2026.1833119)
Supplement: Supplementary file 1 [file Table1.xlsx]

## Sheet: Sheet1
Supplementary Table 1: Hub Genes Identified from the PPI Network Using Topological Analysis.
EPC	BottleNeck	Closeness	ClusteringCoefficient	Betweenness
Atf6	Kif5b	Cebpb	Kif5b	Exosc2
Dnajc3	Exosc2	Dnajc3	App	Hspa1a
Hspa1a	Ex0sc4	Bcap31	Clu	Dnajc3
Hspa5	Tubb2a	Atf6	Hspa1a	Cebpb
Pdia5	Cebpb	Hspa5	Hspa5	App
Cebpb	Hspa5	Tubb2a	Dnajc3	Hspa5
Tubb2a	Clu	Hspa1a	Pdia5	Atf6
App	Bcap31	Pdia5	Cebpb	Wipi1
Kif5b	At6	App	Atf6	Tubb2a
Clu	Wipit	Clu	Wipi1	Kif5b
